# Supplementary material for: Effects of Silica Shell Encapsulated Nanocrystals on Active χ-Fe5C2 Phase and Fischer–Tropsch Synthesis
Source: Nanomaterials (Basel). 2022 Oct 21;12(20):3704. doi: 10.3390/nano12203704 (PMC9610965; doi:10.3390/nano12203704)
Supplement: Supplementary file 1 [file nanomaterials-12-03704-s001.zip]

Archive with 1 entries (1 files):
- nanomaterials-1952689-supplementary.pdf
